# Supplementary material for: Upfront Next Generation Sequencing in Non-Small Cell Lung Cancer
Source: Curr Oncol. 2022 Jun 22;29(7):4428–37. doi: 10.3390/curroncol29070352 (PMC9319994; doi:10.3390/curroncol29070352)
Supplement: Supplementary file 1 [file curroncol-29-00352-s001.zip]

Archive with 2 entries (2 files):
- LUNGS1 16 june 2022 supplemental 1 clintrials.pdf
- LUNGS1 16 june 2022 supplemental 2 variants no code.pdf
